# Supplementary material for: Preparation and Properties of Polyimide Composite Membrane with High Transmittance and Surface Hydrophobicity for Lightweight Optical System
Source: Membranes (Basel). 2022 Jun 3;12(6):592. doi: 10.3390/membranes12060592 (PMC9230139; doi:10.3390/membranes12060592)
Supplement: Supplementary file 1 [file membranes-12-00592-s001.zip]

Archive with 1 entries (1 files):
- membranes-1736822-supplementary.pdf
